# Supplementary material for: Bivariate mixture models for the joint distribution of repeated serum ferritin and transferrin saturation measured 12 years apart in a cohort of healthy middle-aged Australians
Source: PLoS One. 2019 Mar 26;14(3):e0214196. doi: 10.1371/journal.pone.0214196 (PMC6435128; doi:10.1371/journal.pone.0214196)
Supplement: S1 File — The data spreadsheet gives HFE-genotypes, demographic variables, and iron indices for HealthIron participants. (XLS) [file pone.0214196.s001.xls]

## Sheet: Data Dictionary
HealthIron data dictionary
for bivariate mixture models analysis 1st September 2010
	Field Name	Field Description	Value Label	Further Details
HFE Genotype	congeno	HFE genotype	1=HO (C282Y homozygote) 2=HEHE (C282Y/H63D compound heterozygote) 3=HEN (C282Y heterozygote) 4=NHE (H63D heterozygote) 5=NHO (H63D homozygote) 6=NN (HFE wildtype)
Demographic	sex	sex	1=male 2=female
	bage	age at baseline	continuous (years)
	age	age at follow up	continuous (years)
Iron indices	bferr	baseline serum ferritin	continuous (ug/L)
	ferr	follow-up serum ferritin	continuous (ug/L)
	btsat	baseline transferrin saturation	continuous (%)
	tsat	follow-up transferrin saturation	continuous (%)

## Sheet: SAS
id	sex	congeno	bage	age	bferr	ferr	btsat	tsat
858	2	6	39.896	53.9028		67		37
2101	2	1	63.8412	77.9548	582	958	28	62
2169	2	3	41.2621	55.2882	6	25	6	38
2212	1	6	59.9973	73.9329	18	15	18	34
2734	2	1	64.0931
2740	1	2	67.4661
2747	1		68.4517
2785	1	3	69.2211
2829	1	4	62.152
2845	1	1	49.1088	63.3949	819	749	89	91
2921	1	1	67.0691		501		82
2990	1	1	68.5366
3030	2	6	43.1759	57.6208	5	52	15	34
3166	2	6	63.3292	76.8405	38	65	27	26
3176	1	4	43.1321	56.345	40	18	43	14
3193	2	6	65.1472	78.6585	45	31	32	29
3196	1	6	63.3046	76.5722	321	156	22	26
3200	2	6	64.7255	78.924		288		32
3201	1		66.3436		120		33
3208	1	3	64.2875	77.5551	748	419	19	23
3209	1	5	56.0082	69.5934	214	40	36	24
3210	2	6	49.9165	63.4251	17	12	19	15
3211	1	6	60.9747	74.4832	102	80	20	26
3212	1	6	57.2293	70.4394		242		19
3213	2	4	43.9562	57.2238	137	154	32	28
3216	2	6	42.9158	56.4244	85	54	27	21
3222	1	6	51.4059	64.909	151	108	35	20
3223	2	6	48.616	62.1191	57	37	34	22
3229	1	6	42.6639	55.8741	273	91	22	23
3230	1	6	43.1732	56.6763	143	162	18	18
3238	1	6	67.0308	80.2957	536	379	29	26
3239	2	4	67.0363	80.3012	159	205	21	28
3243	2	4	47.2991	60.8049	25	108	17	36
3244	1	3	69.0075	82.2724	294	321	46	28
3251	2	6	54.4257	67.9316	49	108	28	23
3269	2	4	56.8734	70.4257		61		22
3272	2	4	58.9925	72.2574		101		25
3275	2	5	62.1656	75.6715		154		28
3283	2		61.1198	73.4	544		27
3292	1	6	61.8426	76.0438	328	223	38	21
3295	1	6	60.3778	74.82	314	271	29	42
3297	2	4	65.9521	79.9233		144		38
3300	2	5	63.896	77.1581	141	143	34	34
3303	2	6	58.7762	72.2793	229	73	23	21
3304	1	6	60.9856	74.4887	374	193	45	35
3309	2	6	66.0534	79.5565		216		26
3312	1	4	67.3018	80.8049	420	35	45	12
3323	1	6	67.5264	80.7776	118	246	38	26
3324	2	6	62.8446	76.0958	88	93	32	30
3325	1	4	57.0048	70.1985	167	215	42	44
3332	1	6	59.8166	73.0103	97	114	22	25
3333	2		58.8282	71.4
3337	2	6	65.4018	78.5955	187	185	34	29
3340	2	6	63.9781	77.1718	437	231	29	28
3345	2	4	61.8617	75.1129	105	13	45	17
3346	1	6	66.705	80.8871		43		19
3347	2	6	65.7769	79.9589	125	165	25	33
3353	2	3	64.9336	79.1239		255		25
3354	2	4	67.7235	81.2156	350	342	32	31
3356	2	6	67.9398	83.0609	140		15
3360	2	1	63.3539	77.692	68	13	56	16
3362	1	4	44.627	57.8207	206	165	33	30
3363	2	6	67.8056	81.9959		134		23
3368	2	6	62.0835	75.332	19	201	26	46
3379	2	6	53.5496	66.7406	49	52	30	34
3381	1	6	61.6537	74.9021	10	106	18	42
3388	2	4	64.9774	78.4641	113	19	30	23
3389	1	6	42.1602	55.4059	321	9	22	11
3395	1	6	63.6851	76.8734	414	25	21	17
3397	2	3	44.6023	57.848	47	86	29	28
3400	1	5	51.5072	64.7529	30	28	40	61
3402	2	5	63.2799	76.7666	291	324	42	42
3404	1	4	47.384	60.5722	281	142	23	34
3409	2	3	47.6058	61.0924	77	184	34	28
3418	1	6	60.3806	73.8672	367	295	24	31
3419	2	6	54.7844	68.0301	33	39	31	22
3492	1	4	42.5873	56.0876	98	282	21	30
3531	2		41.7221
3561	1	6	52.5886	66.0835	127	271	26	34
3670	1	3	52.2546
3687	2	1	48.2081	61.8672		331		66
3761	1	3	64.1697	78.2642	180	319	38	36
3801	2	3	61.7166	75.8576	65	77	27	27
3971	1		56.6051
3981	2	2	66.6119
4051	2	1	68.1396		11		9
4086	2	2	54.4476	68.5558	143	298	47	36
4090	1	2	62.935	77.0048		369		78
4095	2	1	62.5051	76.6105	594	471	47	55
4207	2	1	61.7741	76.8241	494		80
4221	2	6	50.0315	64.3614	176	114	31	27
4252	2	3	67.9617	81.8836		132		25
4257	1	1	67.4825
4262	2	1	63.3895
4287	2	1	55.2991	69.1225	336	211	61	50
4330	2	3	65.2512	79.5838	65	66	21	13
4423	1	3	64.9144	79.8987
4440	2	1	63.4305	77.4757	378	1107	75	94
4450	2	1	44	57.5441		456		59
4602	1		65.3388		110		30
4630	1	2	63.0691	76.8077	50	169	38	42
4643	2	2	62.6174	74.7
4668	1	6	64.5147	78.308	557	369	32	43
4719	1	2	59.0472	72.9884	513	426	42	44
4720	2	1	69.0294
4753	2	3	58.1492	71.8768
4762	2		61.64
4790	2	6	68.8077	82.8583	116	9	35	11
4796	2	2	67.9398	83.4
4809	2	3	67.1184
4846	1	3	66.8255	81.7714	113		48
4852	1		62.5544
4877	2	6	61.6044		168		21
4887	1	1	68.742
4918	2	2	52.7584
4966	1	2	68.4736		989		46
4991	2	6	58.8857
5136	2	6	68.2108
5147	1	3	69.5743	83.3566	277	116	26	22
5157	2		62.2779	74.3	253		34
5173	1		68.0411		120		33
5428	1	3	54.7105	68.4298	174	91	56	25
5497	2	6	64.3149	78.4011	216	15	29	13
5500	2	3	65.0212	78.7871	259	270	40	34
5687	2	6	58.141	71.896	141	101	21	32
5697	1	3	65.1116
5733	2		68.0986		141		27
5759	2	6	68.2683	81.9411	174	306	35	24
5761	1	6	67.436
5897	1	1	64.3012	77.8727	546	899	78	89
5988	2	6	62.4504
6113	2	5	62.3053	75.5866	192	270	23	24
6173	2	2	64.2218
6217	2		59.7591
6277	1		62.0589		236		37
6295	2		65.4812	78.8
6422	1	1	68.5229	82.5243	19	35	38	11
6448	2	6	66.6639	80.3477		146		34
6451	1	3	69.2567
6459	1	3	66.8665
6546	2	1	66.2834	79.9671		497		89
6555	2		63.6222	75.6
6599	1	5	67.614	81.4538	437	92	26	37
6670	1	6	68.3696	81.9959	102	52	21	30
6716	2	6	53.8645	67.3895	157	167	34	34
6739	1	3	67.3101
6749	1	3	67.8932	81.4127	200	14	13	16
6849	2	3	67.5318		140		27
6858	2	3	66.4641	80.961				9
6889	2	6	63.2225	76.7693	61	86	22	18
6963	1	1	65.9822	79.8193		2940		86
7072	2	3	55.1431	68.8515		277		19
7095	1	6	64.23
7114	2		60.4463
7126	2	3	47.6578	61.191	51	281	39	36
7182	2	4	67.3155	81.347	95		23
7202	1	1	64.1643
7352	1		45.6263
7354	2	1	65.4127
7366	2	4	63.0828	76.8214		54		31
7556	1	1	69.6591		644		60
7571	1	1	61.8782
7815	2	4	69.295	82.8309	130	107	37	37
7817	2		69.4073	81.7
7821	2	1	64.9336
7891	2	3	65.0623	78.5325		307		33
7970	2	2	61.8344	75.2717		123		32
8054	1	3	65.0075
8065	2	1	59.1485		57		34
8091	2	3	61.8754		123		18
8385	2	3	53.9959
8768	2	6	52.627	65.974	43	30	36	20
8969	2	3	53.8207		24		23
8993	1	2	65.5086
9033	1	1	56.4079
9034	2	3	45.1335	58.6393	114		55
9100	1	4	53.6208		94		25
9182	2	6	68.1095	81.9877	50	40	20	14
9202	2	6	52.2738	65.2786		261		38
9248	2	6	60.4025	74.3682	49	46	22	15
9269	2	1	59.3046	72.6735	159	174	37	37
9422	2	6	45.0924	58.5708	26	49	34	23
9456	1	3	58.8528	72.4107	105	41	20	50
9476	1	1	52.627	65.8973	46	287	42	58
9485	2	1	65.7906
9493	1		58.9541		391		21
9597	2	6	39.8385	53.6318	31	129	34	33
9619	1	3	47.1786
9780	2	6	51.3484		29		26
9810	1	6	46.475	59.3292	223	128	27	23
9875	2	6	56.4107	69.6975		32		15
9895	1	6	59.6715		106		43
9928	1	2	42.3737	55.9151	262	295	40	27
9943	2	3	50.4148	63.8412	102	161	34	42
10028	2	2	58.757	72.3012		350		40
10064	1	3	60.8734
10067	2	1	61.6783		236		59
10091	1	3	42.1136	55.5592		382		17
10114	1	3	50.6557	63.9316	698	362	34	26
10131	2	6	58.7461	72.3039	110	72	29	17
10208	2		54.705
10227	1	6	53.7084
10320	2	3	58.3381		239		24
10419	1		67.373
10420	2	3	54.193	67.0719	61	159	35	31
10465	2	6	48.9117	62.0862	247	200	16	17
10551	1	3	59.6988
10560	1	3	52.1451	66.5352	335		59
10677	2	4	45.8371	59.2416	25	208	48	47
10745	1	3	52.5695	65.9411	167	23	32	21
10843	2	3	67.3484		101		35
10895	1	3	59.1102		169		28
10961	2	6	56.7118	69.7194	110	57	22	25
10966	2		52.9035
10971	1	4	54.8802	68.0411	146	65	35	32
11010	2		50.5325	63.5
11018	1	6	48.8159	61.9849	64	55	15	33
11029	1	3	59.3292
11489	2	1	51.3621	64.2382	456	594	66	42
11558	1	4	52.6188	65.6318	250	244	35	28
11560	2	4	53.1034	65.8426	162	180	24	28
11623	2	3	59.1923	72.4791		102		47
11642	2	6	49.5332	62.538	83	136	31	32
11661	1	1	52.063	65.1964	1527	100	91	63
11730	2	4	54.4832	67.6468	40	94	27	23
11764	1	6	54.5489	68.1068	381	301	49	54
11825	1		61.1116
11840	1		43.2033
11860	1	2	55.8713
11925	1	1	60.9582	73.8426	595	61	95	90
12002	1	6	57.8727	70.809	25	93	19	23
12056	1	6	53.2129	66.36	246	329	24	24
12121	1	1	59.8877		8		13
12125	2		59.3128
12136	1	2	49.1499	62.0753	516	328	55	43
12158	1		45.5359
12206	2		54.8282	69.1253
12222	2		44.2272	55.3
12291	2	3	47.6851
12316	1	3	54.7707
12333	2	3	43.4908		22		20
12346	2	3	49.024	61.8426	4	127	8	31
12430	2	6	44.2656	56.9582	126	312	27	17
12476	2	3	49.4812
12537	2	3	53.9576
12548	2	4	39.447	52.7858	72	34	38	27
12656	2	4	49.1663	62.4914	70	177	27	28
12735	2		48.6489
12752	2	6	42.7023	55.7591	9	11	5	14
12776	2	1	51.9316	65.0267	228	661	34	48
12843	2	3	50.7543	64.4873	35	237	37	38
12887	1	6	45.9713	59.0609	272	268	46	34
12978	2		59.885
12992	1		44.3149
12995	1	6	60.731	73.7878	11	63	15	31
13034	1		42.8337
13058	2	3	49.3333	62.4613	21	179	30	29
13067	2	1	50.1027	62.9049	9	253	34	56
13133	1	3	44.1396	57.1964	253	214	44	65
13139	1	4	43.4333		126		47
13286	2	3	52.8077	66.1191	57	89	36	44
13300	1	6	44.7885	57.6728	212	167	18	30
13328	2	1	42.1027	54.883	38	14	54	18
13336	1	6	57.2786	70.308	461	280	38	27
13404	1	3	43.4223	56.7036	276	231	40	53
13438	1	4	64.4244	77.3689		95		28
13439	2	2	39.8658	52.8487	150	314	33	34
13456	2	3	49.0568	61.8864		317		16
13566	2	6	45.1006	57.7112	92	192	17	20
13567	1	2	48.4216	62.6064
13571	1	2	50.872	63.8658		33		23
13598	1	3	46.245	59.4415	60	130	50	51
13604	2	1	44	56.7611	6	64	20	38
13652	1	6	44.9884	57.7084	17	48	21	36
13730	2	1	49.0842	61.3
13751	2	4	45.9001	58.6119	14	62	11	23
13755	2	6	45.2348	58.1574	8	170	15	43
13901	2	4	68.7967	81.5962		245		26
13946	1	1	41.7057	54.6667	1234	1069	84	98
13967	2	6	42.987	55.6879		222		25
13979	2	6	41.6537
13984	1	3	45.5305	58.5435	45	196	31	44
14008	2	6	52.1013	64.731	28	17	37	23
14015	1	1	42.1081	55.3648	1566	818	91	50
14070	1	6	57.8782
14098	2	3	55.5784	69.4784	163	61	62	52
14162	1	4	50.1191	63.1102	385	227	32	22
14164	2	6	45.3662	58.089	23	131	20	38
14312	1	2	53.6537	66.5873	550	465	44	51
14363	2	2	43.7016	56.8214	229	96	23	25
14386	2	1	45.2101	58.0233	81	17	42	35
14439	1	3	47.5784	60.4928	108	239	34	28
14446	1	3	44.6735
14479	1	4	44.1314	56.8898	628	646	33	43
14503	1	1	51.2252
14504	1	1	42.0808		1123		77
14557	2		65.6044
14574	2	2	47.4935	60.4079	5	115	9	28
14580	1	3	42.6393	55.5975	258	187	22	15
14616	2	6	43.5784	56.2409	22	99	29	25
14655	1	3	45.974	58.9295	78	9	37	18
14670	2		45.1362
14697	1	2	48.8542
14714	1	2	47.3237	60.1807	645	804	55	47
14723	2	5	53.9576	67.5537	65	52	30	30
14810	1	4	65.3279		542		37
14826	2	2	40.386	53.3333	219	428	44	38
14829	1		69.7303
14839	1	4	67.3073
14840	2	1	42.1191	55.0198	433	515	82	26
14880	1		68.7283		605		26
14889	1	4	47.3237	60.219		133		23
14916	2	3	43.9781	56.9117	49	100	17	37
14925	2		67.4743		129		16
14928	1	2	62.6995	75.6934	225	172	46	40
14993	2	1	42.3107	55.7947	7	60	10	51
15001	2	6	45.6975	59.7563	179		30
15058	1	2	51.5811	64.5065	311	311	43	23
15061	1	1	61.9795
15109	2	4	69.2211	83.269	112		29
15173	2	3	68.3012
15224	2	6	64.5832
15262	2	6	67.488	80.3149	72	78	23	21
15277	2	6	60.4134		178		17
15281	2	6	60.4353	73.0705	8	227	11	37
15288	1	6	63.5483	76.6954		122		37
15325	1	3	46.3819	59.0116	289	194	40	34
15334	1	3	68.7967		441		32
15336	1		69.5524		451		24
15355	2		59.3593
15427	2	6	59.5921	72.4682	110	257	25	10
15447	2	4	41.4264	54.3162	50	94	14	21
15450	2		63.9014		153		13
15457	1	2	53.2621	67.2745	453		16
15474	1		63.0965
15516	2		69.0376		87		27
15595	1		66.3956
15624	2	1	66.2943
15625	2	2	50.2587	63.3785	62	102	40	42
15630	1	2	48.4901	61.3279	93	296	27	33
15675	1	1	41.9138
15677	2	6	62.6968	75.5537	159	75	31	17
15831	1	6	51.2909	64.742	389	396	40	29
15838	2	3	47.6167
15903	2		48.0657	60.2
15951	1	6	57.41	70.2122	278	302	30	32
15980	2	5	69.3169	82.4531	249	498	40	20
15996	2	2	55.9452	68.7639	58	116	26	32
16009	2	4	56.5394
16049	1	6	50.0397	62.8665	498	434	23	21
16056	1	6	56.271	69.065	225	216	27	38
16100	2	1	57.3251
16148	2	2	44.334	56.9008	96	126	45	67
16180	1	3	48.961	62.9158	168		33
16217	1	3	53.9493	66.9843	322	247	42	49
16265	2	2	52.6598	65.0185	103	195	48	38
16293	1	3	55.8658	68.397	158	310	34	41
16344	1	1	60.5859		606		87
16353	2	2	53.87	66.6585	36	130	78	45
16374	1	2	55.091	67.833	41	324	45	56
16385	2	2	58.152
16427	1	6	58.0972	71.1157	237	149	18	20
16434	1	3	54.7324		301		28
16457	1	1	54.2752	67.3457	5898	307	95	64
16474	1	1	57.0185	69.8563	1751	603	68	40
16505	2	1	69.5825	82.5544		173		35
16524	2	4	59.2416	71.7454	35		21
16534	2	1	51.8741		191		58
16720	2	2	48.8268	61.5414	118		28	40
16785	2	3	53.0349	66.9131	44		22
16802	2		43.447
16840	2	3	49.0842	61.796	85	106	44	72
16861	1	6	53.3306	66.3573		208		29
16946	1	3	49.3032	61.7221	205	110	53	44
16953	2	1	45.191	59.05
16963	2	3	49.2101	61.5086	44	101	36	33
17005	2	6	50.538	63.2498	51	89	33	25
17017	2	3	42.976	55.6769	135	158	43	25
17064	1	3	46.1766	58.8145	294	394	44	34
17093	1	3	46.1437	58.6064	1125	403	23	24
17166	2	6	47.5893	60.0849	16	4	18	7
17173	1	2	54.1081	66.8036	163	107	46	38
17193	1	3	62.8364	75.2717	40	40	25	39
17196	1	4	50.245	62.8912	419	134	45	33
17258	2	6	42.8282	55.3621	29	42	14	15
17271	1	6	53.6372	65.9466	75	102	31	24
17272	1	3	46.3518	58.976	31	33	34	26
17285	2		61.4319	74.1328	52	44	29	48
17294	1	3	49.4127	62.3436		64		18
17333	1	3	43.9699	56.6653		775		35
17342	1	6	43.4442	56.3641	101	182	32	21
17343	1	4	48.7556	61.0103	139	98	30	18
17351	1	3	43.9233	56.449	86	96	28	22
17490	2	6	62.3436	74.6064		167		35
17502	1	2	42.1027
17591	1	1	48.9719	61.5277		83		30
17609	1	3	42.3326	54.8583	174	282	45	43
17642	2	2	39.9288	52.4736	53	103	19	23
17728	2	4	58.0205	71.8	96		23
17732	2	2	41.6537	54.1958	30	80	17	31
17744	1	3	43.9097	56.5667	171	128	38	37
17748	1	6	45.5551		112		8
17805	1	1	51.3429
17809	2	4	68.898	80.9938	184	148	33	29
17833	2	3	43.1786
17854	2	2	61.4511	73.974	180	86	40	42
17861	2	2	40.2519	54	32		26
17867	1	6	41.4675	54.1355	130	141	37	46
17913	1	6	40.8241	53.2512	186	85	27	30
17914	1	2	41.4292	54.4504	1984	126	74	29
17932	2	3	58.1985	70.412	49	44	25	43
17950	2	6	41.2457	53.4702	138	67	17	27
17974	1	3	41.6099	54.1246	187	6	24	9
18003	1	1	47.0062
18100	1	1	61.4209	73.7139	1743	161	97	12
18121	1	4	40.2601	53.9329	68	84	30	42
18157	1	2	41.191	53.6537	42	17	34	37
18237	2	6	40.46	53.1225	44	90	21	27
18262	2	1	40.7502	53.3799	57	7	40	14
18264	2	1	41.8563	55.9
18292	1	6	40.5311	53.1609	237	359	44	44
18346	2	3	56.5339	68.6434
18369	2	6	40.3723	52.8597	28	53	50	46
18384	2	4	43.6851	57.5	34		23
18391	2	2	41.3607	53.9576	60	328	51	38
18399	2	6	58.1246	71.7344	108		26
18416	2	3	69.7988	82.2669	279	209	27	33
18437	1	3	60.2683	72.7009	51	51	25	31
18441	2	1	46.2286	59.8303	4		6
18549	1	6	69.6865	83.2909	105		38
18556	2	6	54.0917	66.6612	108	120	34	23
18593	1	3	40.5421	52.9473	348	294	46	42
18614	2	1	62.7324	74.9103	414	464	61	84
18656	1	1	63.1403
18735	1	4	68.668	82.2423	615	1231	40	44
18831	2	2	44.9665	57.3607	99	141	46	42
18835	2		40.6188	51.3
18863	2	3	41.1444	53.41	28	83	35	33
18870	2	3	64.1068	76.2437	141	110	30	27
18899	1	2	65.4675
18954	1	3	40.6379
18984	1	2	50.5079
19014	2	6	41.065
19031	1	2	48.6489	61.358	601	459	43	44
19121	1		40.3258
19137	1	1	64.7529	77.6208	900	936	58	95
19164	1	1	61.4976
19239	2	3	64.6872	77.306	39	84	17	19
19299	1	3	41.4702	53.5688	158	264	37	39
19333	1	6	41.2485	53.6591	125	258	22	27
19431	2	1	62.6886	74.7926	250	1260	40	53
19437	1	3	50.9925
19518	2	6	44.512	56.9062	80	116	34	23
19562	1	3	52.5667	64.9665	327	319	45	26
19583	1	6	46.3737		98		22
19662	1	1	68.4107		3277		87
19663	1	1	41.2402	53.588	401	708	38	76
19679	1	2	44.9336	57.5496		248		48
19687	1	2	41.0979	53.6235	75	231	37	42
19719	1	6	55.1485	67.6277	629	426	30	19
19724	1	3	66.4613		152		32
19826	2	4	63.0445	75.3977	164	260	40	45
19899	2	6	57.0376	69.3662	89	27	29	19
19943	2	6	40.0246	52.3066	2	50	6	15
19955	1	1	59.5099	72.0219	537	768	75	90
19992	1	1	62.3546	74.6913	17	190	11	42
20039	2	2	67.2224	77.6
20043	1	6	58.1985	70.7597	651	561	37	34
20062	2	4	69.7194	82.3381	224	307	22	30
20154	1	6	40.4025	52.7803	397	343	32	19
20207	1	6	55.05		374	403	43	40
20293	1	3	50.256
20366	1	6	41.3771		317		33
20439	2	2	61.807	74.089	145	235	49	37
20462	2		55.3018	68.0794	9		21
20463	1		56.2984		147		38
20566	2	6	55.8248		56		16
20604	2	4	59.488	71.8275	18	11	29	20
20662	2	6	67.091	79.6003	281	98	31	24
20669	1	6	48.8953	61.117	82	125	26	35
20698	1	1	65.3114	77.5277		123		44
20699	2	6	59.614	72.731	116	79	24	21
20705	2	6	61.5031	73.7468		61		22
20727	1	3	55.1841
20729	1	2	54.371	67.102	261	437	43	48
20744	2	6	60.334	72.3942	50	19	24	30
20749	1	2	59.2936
20772	2	4	60.4764
20778	1	3	49.1581
20782	1	3	49.1691	61.5387	136	29	25	21
20847	2	6	49.0705	61.9055		25		26
20889	2	2	43.0801	55.321	15	26	27	40
20920	2	3	48.219	60.3751	111	185	44	32
20972	2	4	51.1567	63.3593	96	147	43	33
21000	2	6	62.6119	74.4175	244	121	24	18
21067	2	6	46.9706	58.9158	36	54	17	21
21070	2	2	54.1848	66.3
21102	2		69.7166		84		29
21147	2	3	53.1992	65.4319	68	128	21	32
21174	1	1	60.5969
21186	2	6	63.1869	75.4114	6	50	14	24
21235	1	1	54.6612	68.0465	1064		63
21258	1		53.4237
21367	1	2	62.5763		114		38
21370	1	2	42.7187	55.0472	73	10	31	6
21472	1	3	41.1444	53.3306	365	358	36	45
21521	2	3	41.5606
21538	2	2	52.271	64.4079	87	140	34	35
21573	2	4	69.8508	83.1923	83		35
21623	2	3	60.8871	73.0349	172	174	31	37
21653	1	6	41.5633	54.8227	265	537	16	28
21660	1	2	42.3765
21667	1	3	63.3539	75.269	466	667	34	36
21674	2	2	58.7214	70.8583	112	130	35	31
21675	1	6	54.6585	66.7953	314	322	30	31
21683	2	3	41.974
21692	1	2	42.2313	55.5236	285		53
21695	2	3	41.2594	53.2129	8	93	16	27
21758	1	2	41.7084	54.0862	440	126	26	52
21770	2	6	41.9576	52.4
21806	2	6	41.2731	52.9802	19	14	31	13
21868	1	1	43.0992	55.5236	392	303	46	56
21934	2	3	41.4675	53.4374	21	65	60	28
21962	1	2	63.1841	75.2361	804	333	59	69
22002	2	1	41.2375	53.1964	431	39	50	61
22025	1	6	40.7693	53.473	237	175	32	29
22043	2	3	55.7481	69.5
22050	2	2	44.3285
22058	2	1	54.0205		813		83
22098	2	6	41.692	53.9439	21	82	25	29
22103	1	1	39.5647	51.6359	2922		91
22109	1	1	44.2272	56.3203	1194	1161	99	80
22120	2	2	42.9514	56.4	131		37
22150	2	1	40.9254	52.7365	478	572	50	48
22163	1	2	61.7467		233		45
22192	2	2	60.4162
22219	2	3	62.8528	74.694		59		42
22238	2	3	66.2998	78.3135	158	81	40	30
22275	1	6	40.8679	53.4538	251	218	66	42
22276	1	3	40.9035	53.0103	580	181	36	17
22292	2	2	53.4784	64.9
22382	1	3	65.7988	77.8535	23	60	12	40
22429	1	1	52.4244	64.2491	919	874	78	64
22453	2	2	63.9097	76.2327	377	136	69	52
22461	2	6	65.8015	78.3518	264	258	29	22
22481	1	6	67.4059	80.6434
22494	1	6	41.4812	53.859	494	632	36	30
22495	1	3	66.5106	78.7707	211	107	47	32
22517	2	1	59.8494	70.4
22570	2	3	46.4203	58.2396	63		73
22598	2		56.6379
22601	2	4	43.885	55.718	8	97	16	30
22622	1	3	66.4367
22649	1	6	49.0623		1175		37
22657	1	6	66.4723	78.2834	270	33	30	14
22709	2	4	66.7187	78.9815	433	63	25	32
22756	1	1	41.7002	54.1958	1214	1071	78	84
22760	1	1	54.1081
22908	2	1	66.1081	78.2368	1444		93
22939	2	2	64.5092	76.5038	178	240	48	38
22998	2		62.0096
23002	2	3	59.8932	71.9206		25		32
23042	2	1	62.0151	74.078		152		63
23089	2	2	60.2957	72.5886	162	75	34	30
23090	1	1	64.8871	78.0945		619		46
23094	2	2	62.1985	74.2587	206	190	38	42
23124	1	3	56.7858		365		40
23215	1	3	69.9028	81.8672	278	309	38	33
23217	2	6	62.1355	74.0999	41	22	14	14
23219	2	3	68.7967	81.0404	82	52	20	11
23256	2	1	60.95		623		84
23278	2	1	61.191	73.5387		127		38
23305	2	3	59.102	71.102		929		37
23329	2	4	66.0479	78.078	163	199	33	42
23366	1	1	66.5845		729		60
23368	2	6	50.2642	62.2423	92	266	30	20
23370	2	6	54.8474	66.883	175	179	35	29
23393	2	6	66.935	79.4497	44	106	16	19
23398	1	2	65.64
23403	2	2	68.5202	80.5311	201	17	42	6
23438	2	6	53.5387	65.1992	75	54	30	27
23459	2	2	58.4832
23477	1	2	68.5585	80.5667	474	397	42	27
23478	2	3	64.063	76.0712	125	161	25	25
23501	1	6	54.2177	66.5216	293	216	38	16
23520	1	2	41.0513
23534	1	3	58.1958	70.1629		150		38
23546	1	2	62.2533	74.8693	40	15	30	7
23565	2	2	62.2286	74.2642		250		54
23572	2	3	69.4839	82.6721	187		29
23578	1	4	69.0075	80.9528	138	109	26	18
23627	2	2	42.6694	56
23666	2	3	41.3169	53.2621	61	99	32	38
23673	2		45.0157
23684	1	2	40.8433
23686	1	2	67.8576	80.9144	214	264	23	51
23691	1	2	45.8645	57.963	283	259	32	55
23711	2	3	44.0876	56.1314	14	35	25	26
23719	1	2	61.7002	74.0479	119	78	42	30
23794	2	2	68.5886
23808	1	1	64.5147	76.8378		2774		91
23837	1	2	50.1383	62.1437		286		52
23842	2	1	69.2567	81.2895	450	482	51	80
23856	1	2	62.8282	74.9185	177	200	52	37
23862	1	1	41.4593	53.6674	1093	1328	95	95
23918	2	1	46.7269	58.7625	4	211	19	73
23938	2	2	51.0856	63.0746	20	348	37	33
23948	2	6	65.4894	77.744	105	49	28	29
23971	1	6	66.2752	78.7543
23990	2	1	64.501	77.065	681	131	46	47
24004	1	1	65.7166	77.6454	568	45	84	27
24011	2	4	60.5311	73.5551	170	99	32	19
24022	2		57.5907		74		27
24053	1		63.1595
24068	1	6	41.2539	53.2211	86	134	26	30
24079	2	3	46.1574	58.1793	67	57	46	40
24112	2	2	48.8104	61.3689		313		40
24119	2	3	43.5099	55.5318	16	12	21	17
24163	2	2	67.0527
24223	1	3	45.5934	57.5934	252	203	42	29
24288	1	4	65.6756	77.3169	521	16	28	8
24289	2	4	63.6906	75.332	428	310	26	14
24312	2	1	47.9781	59.8248	91	89	76	53
24332	1	6	67.3593	79.3347	260	83	47	32
24369	2	3	54.3409	67.6	140		17
24450	2	1	51.1403	62.9788	167	475	32	52
24499	1	4	46.9076	59.1376		235		20
24651	1	2	41.911
24652	1	2	60.7064	72.6105	477	517	36	51
24656	2		49.1855	59.9
24670	1	4	45.0678	56.8186	54	68	54	46
24685	2	1	62.7598	74.4504	488	679	65	85
24757	1	3	53.8371	65.5359	12	7	27	9
24774	2		53.6263		34		18
24779	1	6	59.1704	71.1376	382	416	24	31
24886	2	2	64.501	76.4107	14	57	17	45
24920	2	4	42.0643	54.0096		65		29
24926	1	3	44.1287	56.6708	214	216	38	21
24947	2	3	61.6838	73.6619	116	60	33	17
24949	2	3	45.8508	58.3354	104	86	36	50
24980	2		60.794	71.9
25016	2	6	56.6133	68.1506	61	193	39	33
25020	2	3	49.4428	61.1143	62	127	31	24
25037	2	1	57.8261	69.807		400		53
25048	2	2	51.9863	63.9589		23		30
25053	1	6	69.4374	81.3854	267	241	27	27
25088	2	1	56.1862	68.1533	189	459	40	56
25110	1	6	59.0719	70.7488	63	39	70	36
25137	2	3	57.4949	69.4648	28	72	25	12
25157	1	3	59.2252	71.1923	30	63	19	25
25217	1	4	64.0438	75.9617		140		38
25239	1	3	66.9131	79.4552		99		37
25326	2		69.2047
25355	1	6	64.1506
25387	2	3	59.1403	69.8
25394	1	3	65.9795	77.9274		100		46
25398	2	2	65.5934	77.8042	299	177	50	46
25452	1	2	49.0787	61.1472	37	659	17	40
25467	2	1	48.6215	60.3641	125	515	58	47
25498	2	2	40.7995	53.0075	14	17	50	29
25507	2	4	63.7344	75.5921	120	159	30	34
25562	2	1	63.2526
25566	2	6	49.5852	62.8	80		31
25577	2	3	65.3333	77.1828		83		38
25597	2	2	67.2526	79.4278		178		50
25606	1	6	65.9603	78.3655	58	1572	29	63
25612	1	2	51.7399		38		34
25619	2	1	64.1424
25653	2		43.0198
25658	2	2	48.3833	60.9555	7	26	6	38
25699	1	3	69.0705	80.7392	104	28	31	10
25708	1	2	60.2163	72.2683	534	423	43	47
25710	2	3	51.9316	63.4771	121	108	35	28
25741	2	6	68.4764	81.2594	68	26	27	15
25758	2	2	59.0609	70.7023	206	147	40	34
25782	2	1	52.5366	64.4244	497	82	80	55
25823	1	3	62.026		380		50
25825	2	3	44.4244	57.5113				46
25858	1	2	58.3546	70.2423	21	101	28	49
25859	1	2	41.1663	53.2101	135	155	44	47
25872	2	2	40.9665	53.0103		27		29
25884	2	3	50.3409
25890	2	6	54.2122	66.1191	62	80	32	18
25920	1	1	45.8398	57.7714		3224		18
25925	1	6	56.6708	68.5695	60	122	26	35
25929	2	1	43.2799	53.7
25961	1	3	60.1615	71.9124	101	173	38	31
25965	2	2	55.9507	67.3
25976	1	2	64.5366
26015	2	2	48.6763	60.8816		146		50
26025	2	3	41.1335	53.0431	30	72	24	23
26045	2	6	49.4292	60.5	12		10
26112	1	3	69.1088
26128	2	2	69.0267
26179	2	2	65.5222	77.4264
26223	1	3	55.9069	68.0438	298	244	29	33
26323	1	3	51.8549	63.6988		109		25
26324	1	3	54.3272	66.82		273		38
26348	2	2	60.4435	72.0329	47	56	38	28
26355	1	4	46.2341	58.1355	183	216	34	37
26359	1	2	48.3559	60.2574	273	237	43	47
26367	2	3	57.6674	69.3525	27	30	10	34
26368	2		62.924
26371	2	6	50.245	61.7002	108	131	25	25
26384	1	1	51.3867
26454	2	1	67.5756	79.9589	22	778	35	40
26485	1	3	61.3415	73.1526	268	385	20	23
26513	1	1	44.4654	56.3121		1088		93
26572	2	3	55.9179	67.5044	246	325	33	38
26653	2	3	44.1807	55.7618	14	104	20	35
26668	2	1	53.796	65.462	490	229	57	45
26676	1	3	56.9062	68.3422	28	107	47	49
26698	2	1	60.7721	72.898		14		21
26722	2	2	51.3155	63.2444	24	11	42	13
26736	1	3	59.5921
26789	1	3	53.9986	66.0972	158	208	42	56
26790	2	6	57.1718	68.8734	79	109	39	37
26823	1	3	43.8631	55.6687	443	374	47	29
26825	1	4	59.4716	71.4497		115		36
26832	2	6	64.1259	76.104		146		33
26851	2	1	54.089	66.1821	366	46	90	50
26866	1	4	60.8843	72.3258	142	165	53	58
26867	2	3	62.2642
26902	1	6	54.1875	65.9521	104	144	40	59
26930	1	3	65.1554	76.7474	399	321	29	23
27057	2	2	60.846	72.6215	61	97	51	59
27098	2	1	60.2081	71.8084	2781	81	102	69
27141	2	4	41.1882	53.1773	93	156	25	31
27148	2		49.4949
27155	1	1	51.2115	63.0144		24		23
27197	1	3	67.6988	79.54	662	402	22	30
27211	2	3	47.1567	59.1376	13	92	30	42
27238	2	4	46.2669	57.859	289	255	35	33
27249	2	3	41.7139	54.0945	67	79	42	33
27259	2	6	59.729	71.8248	310	398	27	31
27290	1	1	48.5558	60.6407	868	929	53	56
27353	2	1	69.1444	81.4976		118		76
27382	1	2	59.9206	71.6578	786	515	46	29
27393	2	3	51.447	63.1759	13	65	11	29
27459	2	2	47.0144	58.9733	82	216	47	59
27467	1	1	54.4011
27479	1	1	57.1636	68.6872	1587	26	95	38
27489	1	6	51.5921	63.1157	146	73	31	43
27576	2	2	41.1718	52.9802	6	13	19	47
27606	2	1	65.0103	77.0404	642	462	68	85
27650	2	3	41.3114	53.2512	30	53	35	15
27659	2	2	62.3436	73.8891	160	202	42	35
27685	1	6	56.0684	67.9781		105		29
27721	2	6	61.7221	73.5113	139	130	27	25
27741	1	4	62.0233	73.8015	374	163	30	36
27756	2	4	53.8563	65.64	84	51	24	18
27758	2	3	50.653		25		19
27773	2	3	41.4374	53.128		22		24
27783	2	1	46.3135
27792	2	2	63.1923	74.9185	364	433	34	43
27803	1	3	52.5749	65.3361	373	306	29	29
27862	1	2	42.0698	53.8563	900	154	38	42
27916	2	6	45.629
27942	2	4	49.4538	61.2266	47	109	24	31
27965	2		49.8672		22		15
28022	1	1	51.896	63.1841	990	446	62	51
28026	2	3	67.0144		163		36
28067	2	3	62.6256	74.1766	213	302	18	26
28084	2	1	53.859	65.4483		45		46
28087	2	3	50.6366	62.5325	53	55	58	27
28124	2	2	44.0931	55.6824	47	67	29	29
28126	2	1	56.2136	68.1999	564	52	88	78
28130	2		62.5489
28133	1	3	60.1752	71.9891	1129	249	51	65
28193	1	6	55.7153	67.5729		161		19
28219	2	6	48.6735	60.5311	17	165	32	22
28245	2	2	47.8412	59.5893		64		43
28281	2	6	48.3149	60.3066	11	196	9	38
28288	2	2	61.6016	73.3196		240		35
28305	2	4	66.9377	78.8145	153	10	34	5
28381	2	3	48.679	60.3751	16	26	19	28
28392	2	1	57.6208	69.5715	464	1072	74	89
28396	1	2	44.2875	57.1554
28427	2	6	65.9822	77.6044	212	356	22	22
28449	1	3	69.4538		257		32
28466	1		67.102		71		20
28490	1	2	68.9665	80.668	396	296	52	40
28493	1	6	51.5044	63.0472	150	164	43	22
28496	1		66.4586
28524	2	3	49.4018	61.0595	17	17	18	16
28526	1	5	48.8186
28540	1		41.4209
28559	1	3	59.729	71.3566	445	466	29	35
28581	2		68.7666	80.961	142		32
28589	2	2	67.5291	79.7837	273	134	33	29
28590	2	6	46.2861	57.9384	77	117	14	29
28606	2	3	56.2984
28678	1	3	44.8323	57.6975	362		37
28736	2	6	60.0055	71.1786	91	103	36	31
28817	2		67.2252
28834	2	6	42.7187	53.974	122	60	31	31
28836	2	2	62.475	74.0287		165		48
28915	1	6	67.6331	79.1841	86	80	30	42
28985	1	3	69.347		220		43
28993	2	3	69.6591
29048	2	3	69.9192
29071	2	3	67.5619	79.3238	152	157	22	19
29096	2	3	64.909	76.2136	20	67	31	35
29098	1	6	66.5243	79.206	265		41
29100	2	2	61.4127	74.1109
29102	1	6	64.3806	76.2382	90	223	21	26
29127	1	1	52.2163	64.23	274	24	80	21
29163	1	6	64.4052	75.5154	54	119	25	23
29168	1	2	54.1273	65.9658		570		51
29221	1	6	68.8925	80.9007		374		33
29227	2	2	69.807	81.295	168		32
29242	2	3	60.1314	73
29254	1	2	62.9268	74.4641	513	394	59	52
29271	2	3	66.6338
29272	2	4	56.449	67.9863		364		32
29275	1		60.9418
29284	1	6	54.8994
29318	1	6	69.6482	81.358	25	8	23	3
29328	1		68.5722		345		32
29372	2	2	64.6215	76.0876	138	246	33	42
29406	2	2	66.7242
29411	2	3	59.5318
29430	2	1	64.2957	75.7974	559	478	80	54
29445	2	1	59.6879	71.4579	390	240	56	50
29454	1	2	62.0123	73.5113	27	233	34	30
29455	1	6	60.8405	72.1697	103	162	37	20
29462	2	6	68.8624	79.8084	123	79	28	18
29467	1	2	68.512
29472	2	6	60.9254	72.1588	277	188	32	29
29480	1	1	57.1773	68.6982	804	1243	74	99
29513	2	2	59.0089	70.5079		207		67
29525	2	3	67.7645
29588	2		63.1157
29608	1	3	66.9295	78.2971		141		27
29614	2	1	51.781	63.258		177		67
29648	2		66.2368		45		27
29713	1	6	48.9254	60.4545	14	4	28	6
29742	2	6	43.8522	54.9432	10	44	12	23
29753	1	6	69.7878	81.0185	257	34	23	26
29815	1	3	64.1533
29818	1	3	61.4511	73.2621		176		23
29829	2	3	56.5284	68.2245	53	89	29	29
29842	2	6	61.1609	72.742	99	71	33	33
29873	1	6	43.3785	54.9021	340	175	27	33
29948	1	4	64.7337	75.9863		234		35
29962	2		51.2663
29986	2	3	64.1287	76.7885	62		23
30018	2		68.4435
30097	2	4	65.1417	76.2656	27	171	25	20
30150	2	2	53.7495	65.2074	101	115	46	45
30162	1	6	56.4079	67.6715	130	45	27	24
30199	2	3	68.3559	80.3012	285	528	30	42
30208	1	6	42.8583	54.0753	154	117	42	35
30273	1	2	44.3149
30294	1	2	63.7782	75.4962	927	872	40	32
30310	1	6	51.937	63.4415	45	29	32	24
30325	2	4	59.8357	71.6687	140	248	26	27
30352	1		61.4237
30402	1	3	69.0595	81.7057	166	53	55	20
30427	2	3	65.4702	77.5
30456	1	3	69.755	81.1609	175	223	43	42
30477	1	2	53.2293	64.8296	569	827	40	57
30490	1	2	58.9678	70.7543	44	90	27	32
30508	2	2	50.7734	62.2533		112		42
30513	2		68.2574		247		21
30532	1	1	48.5695	59.8193	1449	32	88	46
30533	2	1	68.2081	80.2574	928	916	82	91
30549	2	6	50.5106	63.2
30561	2	3	58.8857	70.883	216	129	20	40
30563	2	3	45.3634	57.3196	36	53	22	38
30598	2	1	54.1766	66.8391	327		57
30625	1	1	64.0767		178		89
30684	2	1	42.653	54.152	469	100	67	36
30724	2	2	67.1869	78.6667		115		48
30761	1	3	50.1985	61.744	329	267	56	43
30768	1	2	56.6105
30776	2		43.54
30817	1	2	65.4921	77.4374	82	171	36	34
30820	2	2	41.2539	53.3361	48	36	33	42
30886	1	2	59.5647		38		37
30907	2		59.9343		80		24
30919	2	3	47.5455	60.1369	316		30
30924	2	3	52.0137	64.0657	248	132	29	20
30937	2	6	47.091	58.1328	21	99	22	24
31011	2	3	43.0335	54.3436	56	197	35	43
31022	1	3	51.937	63.3867	73		40
31029	1	3	54.3765		306		42
31035	2	1	56.9719	68.616	750	759	50	65
31078	1	6	45.6537	57.1198	64	76	43	42
31111	2	6	59.6769	71.2088		718		40
31128	1	3	52.2601	63.729	261	635	48	38
31180	1	4	42.078
31191	2	6	44.5394	55.9671	14	14	26	15
31228	1	2	46.4449	57.9083	446	593	53	27
31268	2	1	61.4428	72.898	320	194	46	76
31299	1	3	55.0828	66.4969	239	185	34	43
31302	2	3	58.9268	71.5318	158	148	36	25
31315	2	1	50.6995	62.0643	592	987	59	69
31358	1	2	52.7283	64.6461	709	447	31	38
31373	2	2	47.0801	58.6831	71	92	63	42
31383	1	1	51.8029	63.2717	140	69	47	40
31409	1	3	54.4148	67.0253	275		28
31458	1	1	41.5934	52.9911		269		89
31489	1	2	60.0438	71.6304		260		55
31527	1	3	46.2094	57.8042	327	235	51	67
31556	2	3	57.4976	70.0862	71		28
31572	2	6	40.9802	52.3313	99	5	23	5
31598	1	2	47.54
31604	2		64.6051
31605	1	2	68.4901	80.4107	258	125	49	30
31632	2	2	40.6352	52.0329	55	217	61	63
31638	1	6	44.1369	55.6413	104	37	19	14
31640	2	3	46.538	57.9795	62	241	21	20
31661	2	2	41.7769	53.5195		155		44
31695	2	1	44.7173	55.8604	8	463	8	35
31702	1	6	45.18	56.7337	37	16	24	14
31704	1	6	65.4921	76.6242	372	497	26	38
31720	2	3	64.9446	76.3641		144		28
31725	2	6	50.3573	61.963	108	69	33	32
31726	2	2	57.1225	68.7529	186	152	49	42
31737	1	3	42.152
31756	2	3	40.7529	52.3641		80		35
31785	1	2	50.0205	61.4127	715	349	41	37
31790	1	6	41.5578	53.0459	211	150	34	25
31807	2	4	42.5873	54.0096		7		23
31820	2	3	49.0869	60.5092	6	127	14	32
31830	1	2	62.193
31839	1	2	45.5934
31842	1	3	44.2656	55.7071	229	217	45	40
31843	1	3	44.8433
31864	1	1	41.3908		927		61
31912	1	6	44.1889	55.6167	70	53	31	17
32149	1	4	54.9569	66.319	78	11	25	34
32164	2	4	55.2197	66.5599	165	61	17	15
32205	1	3	44.8569	56.3313		217		35
32217	2	2	50.5051	62.0945	57	275	33	36
32259	2		55.0527	67.9
32284	1	6	54.9733	66.3272	97	96	36	29
32320	1	3	49.4839	60.8925		304		25
32380	2	2	65.8042	76.9062	404	415	40	47
32382	2	6	66.026
32421	2	2	66.9405	78.2697	64	18	25	24
32437	1	4	66.8556	77.8973	148	65	35	32
32502	1	1	69.2348	80.2738	421	739	68	82
32508	2	1	67.3292	76.5	16		11
32525	2	4	64.3532	75.4031	14	86	21	32
32527	2	6	44.553	55.822	25	67	20	31
32557	2	3	48.3176	59.6687	240	308	43	34
32568	1	6	45.2211	56.2601	127	162	35	30
32581	1	4	60.7447	71.8795	260	220	23	40
32583	1	1	67.2389		3690		86
32591	2	1	66.0835
32604	1	2	67.1294	78.7597	528	333	55	42
32613	1	3	43.1348
32661	1	2	46.1109	57.7057	105	102	28	34
32663	1	3	42.5024	53.8344	213	171	43	42
32672	2	1	54.7351	65.8645	657	12	61	15
32684	2	3	50.1191	61.4593	11	30	19	48
32690	2		61.9165		118		29
32726	1	1	48.7337	60.3614	2656	34	94	51
32752	2	6	47.4278	58.6639	108	63	23	25
32782	1	2	57.8754		388		26
32815	2	2	64.6735		111		25
32831	2	3	43.9097	55.2389		101		19
32859	2	4	56.6078	67.8877	78	67	43	24
32886	2	1	60.898	72.1862		1117		91
32899	2	1	45.4757	57.7988	589	657	69	82
32943	1	6	55.269	66.2861	224	236	20	26
32946	2	6	68.4928	79.3949	3	8	4	11
32958	1	6	56.4107	67.7782		119		30
32982	1	2	64.5366	76.3203	203	150	43	34
33014	1	6	65.4182	76.4901	14	16	14	15
33175	1	2	49.0185
33186	2	2	62.3381
33188	2	3	59.9863	71.8877		159		27
33189	1	6	61.0486	72.0931	405	245	32	25
33230	2		56.2409
33240	1	6	66.0507	77.1116	156	57	28	21
33287	1	1	64.4873	76.0055	2259	660	93	89
33294	2		57.7823	69.6	61		34
33340	1	1	47.9425	59.2088	7134	1432	99	90
33353	1	4	51.5838	62.9459	217	128	43	35
33362	2	6	44.4381	55.447	35	236	27	24
33414	2	3	51.8877	63.3046		46		35
33427	1	6	53.1389		305		28
33469	2	6	55.1704	66.3053	55	73	28	19
33496	2	2	65.681	76.9747	7	99	12	35
33502	2	1	44.4271	55.4168	81	396	38	58
33641	2	6	60.9062	71.9288	8	68	19	38
33724	1	1	45.6208	57.4018	777	943	94	87
33731	2	3	62.3217	73.6099	92	10	30	12
33765	2	1	46.3107	57.2923	77	49	49	53
33767	1	1	42.6393	53.6263	889	123	102	59
33791	2	2	44.1944
33796	2	2	44.7556	56.0438		446		50
33933	1	2	56.0931	67.5921	436	101	38	21
33977	2	4	41.9247	53.1718		187		30
33986	2	6	42.0342	53.1335		180		37
34021	1	3	55.4415	66.5325	327	329	45	42
34034	2	4	43.6249	55.4333	34		22
34048	1	2	40.1971	51.9151		368		34
34062	2		46.8172		34		13
34094	2	5	49.6509	61.3689	18	10	21	27
34161	1	2	43.05	54.2642	600	367	40	34
34163	2	6	42.4449	53.7057	13	23	24	32
34170	1	2	61.2074	72.4244	284	267	24	12
34203	1		65.2485
34226	1	1	49.5852	60.8378	834	21	95	38
34256	2	3	56.4435	67.4004	348	592	34	59
34290	1	6	66.5791	77.7331	127	218	20	20
34318	2	2	66.2752	77.5222		168		42
34337	2	3	47.9124	58.8556	82	33	42	16
34411	1	1	66.2861
34425	1	2	51.7344	63.4333	143	77	69	49
34434	2	3	55.4278
34471	1	3	58.1246
34478	1	2	47.4305	58.6749	197	143	43	42
34484	1		59.7947		160		28
34499	1	3	42.6502	55.0171	57		21
34505	2	2	52.4052	63.6441		148		35
34533	2	1	66.0233
34539	2	3	55.0856	66.4367	425	383	31	38
34580	1	6	50.1465	61.3224		121		30
34624	2	2	44.1013	56.6	71		59
34626	2	6	50.0123	60.8542	18	334	45	26
34644	1	1	47.5236	58.59	998	1232	55	91
34648	2	1	51.0144	62.037	734	588	88	62
34697	1	1	66.7953	77.9302	922	736	60	64
34706	1	1	61.4921	72.6954	1770	1613	96	93
34784	1	6	44.3477	55.5181	136	439	46	32
34890	1	2	47.9151
34899	2	2	51.436	62.5791	35	144	33	33
34919	1	4	52.7283
34927	1	1	57.1581	68.0821	133	173	54	75
34932	2	1	50.8556
34948	1		52.2628
34987	2	1	60.0986
35006	1	2	43.3155	54.527	116	198	40	44
35021	1	3	40.2656
35034	2	1	53.8508	65.2047	48	440	78	68
35052	2	4	42.7844	54.423	922	688	38	40
35063	1	1	51.7317	63.1759	382	388	44	67
35095	2	2	56.1807
35096	1	3	61.2512	72.4463	470	327	27	42
35106	1	4	47.7426	59.1595	218	187	14	33
35162	1	3	49.3689	60.6379	610	529	47	42
35185	1		57.9603
35201	1	6	48.7584
35230	2	3	44.7091	55.6249	31	25	23	41
35254	1	6	49.1444	61.4812
35385	1		67.9069		75		19
35389	2	3	57.3279	68.7611		82		29
35408	2	4	55.7125	66.8693	89	27	27	20
35412	2	3	42.7296	54.0424	149	133	40	18
35446	1	1	56.4025	67.5236	1550	67	99	54
35458	2	3	66.0616	76.1643	172	170	57	33
35464	1	3	40.6845	52.1095	85	48	35	49
35468	2	3	58.4559	68.8843	11	11	22	20
35472	1		64.9172
35475	2	3	46.653	57.0157		59	27	32
35476	2	6	55.0335	65.7604		97		20
35481	1	6	67.0116
35484	1	2	68.0712
35496	2	2	67.5838	79.0089	110	110	40	38
35505	1	6	42.7953	54.13	235	144	38	55
35506	2	6	40.0767	51.4114	102	153	33	40
35510	2	3	69.2649	80.4381	225	255	42	40
35536	1		49.2375		277		31
35580	1	3	69.911		145		25
35647	2	1	51.6222	62.7242	889	21	51	27
35659	2	6	48.7803	58.8665	37	140	21	22
35664	1	2	52.7009	64.1314		353		40
35695	1		65.117
35696	2	6	63.8932	74.0068	28	27	9	21
35697	2	6	49.8261	60.2355	85	89	33	27
35712	2	1	53.8042	65.2047	263	428	60	64
35733	2	6	67.321	77.4045	13		18
35736	2	6	45.0212	55.488	71	34	32	33
35750	1		65.4073
35757	1		45.3936
35762	1	2	68.9007		46		21
35780	1		62.3135		69		26
35801	2	6	61.3251	73.2758	170	71	34	11
35804	1	3	65.5606
35808	2	6	62.9541	73.0541	145	41	15	20
35826	1	6	65.4401	75.9042	66	226	29	40
35828	1	1	69.0267
35840	2	4	66.768	77.232	146	182	13	23
35848	2	6	67.6167
35853	2		62.2587
35869	2		63.1321
35874	1	3	68.0903	78.9925	64	54	44	40
35875	2		65.4976		160		23
35883	1		69.3607		270		34
35891	2		69.5715	80.0329
35916	1		67.1294
35920	1	4	53.7112	64.4079	469	158	35	24
35926	2	6	45.6893	55.7591	67	114	23	30
35956	1	3	57.9466		181		27
35963	1	3	42.152	53.7796		706		28
35987	2	6	40.2327	51.2334	38	34	14	16
35990	2	3	56.3422	68.8	56		32
36019	1	6	48.386	58.7926	138	37	23	27
36025	2	3	48.2382	58.6968	475	347	24	30
36040	1		54.3929
36062	2	2	66.3436	77.4784	42	91	33	24
36072	2	6	47.9617	59.3539	51	736	22	33
36086	2	2	64.3285	73.4
36108	2	4	66.6448	78.0507	91	185	32	37
36154	2		58.0068
36157	2	1	63.2635	74.1164	4	502	7	73
36169	1	3	66.653	76.742	69	102	33	26
36171	1	2	64.1862		1539		47
36172	1	6	66.9706	77.4209	158	107	32	29
36182	2		43.8056	56.4
36194	1	1	54.4531	65.3443	4785	300	98	90
36208	2	3	69.8864	81.2758	254	145	22	21
36245	2	6	43.447	53.6181	62	18	21	20
36249	1	2	63.2991
36250	2		69.8617		101		19
36251	2		64.5613	77.1
36296	2	6	46.0315	57.7248	46	113	25	35
36301	2		67.0609		32		24
36317	2	6	41.1006	51.5455	47	30	20	10
36324	2	2	68.1451		181		43
36333	2	1	56.6078
36361	2	2	68.0767
36373	1	2	54.256	65.4675	109	122	47	46
36386	1	6	67.6906	77.7522	596	472	56	42
36395	2	5	52.627	62.7077	110	120	25	24
36402	1	6	57.6619	69.0404	51	59	22	31
36413	1	4	49.7385	60.0575	222	163	28	18
36415	1	6	47.7536	58.8474	379	195	33	36
36474	1	3	47.6496	58.59	208	196	33	36
36509	2	6	44.4298	54.7023	12	201	8	13
36567	2	3	49.7906
36580	2		57.7522
36581	1	6	49.6537	59.8439		298		22
36616	2	6	50.1328	60.8022	245	263	24	25
36623	1	6	66.3929	76.4353	52	35	23	13
36637	2	6	47.2142	58.0616	32	98	38	43
36658	2	6	42.5133	53.796	143	252	25	23
36668	1		55.614
36681	2	3	40.3395	51.1759	130	30	42	41
36693	1	6	57.7796	69.191		132		40
36709	2	5	40.4381	51.8658	140	67	26	21
36721	1	5	65.4675	76.512	663	258	30	28
36722	1		61.7413		98		23
36734	2	2	58.1766	69.2786		39		24
36746	1	3	65.922	76.794	624	379	34	32
36764	1	4	56.5175	66.5654	390	418	23	24
36773	2	3	51.666	62.8063		175		19
36783	1	4	67.4442	78.809		234		38
36812	2	6	55.4497	66.5106	26	19	21	16
36835	2	2	59.2115	70.3299	303	145	35	36
36840	2	3	58.538	68.9665	54	119	29	25
36855	2	6	57.7906	67.8576	96	115	23	12
36881	1	1	44.3778	55.8166	55	38	43	40
36885	2	6	61.0732	71.1157	55	71	25	26
36886	2	2	65.922		63		25
36887	2		67.2334
36889	1	3	42.1602	54.4449	106		32
36894	2	6	57.9439	68.3696	119	163	22	25
36916	1	6	57.7276	67.9863	52	525	15	33
36949	1	3	50.2861	60.3477	69	107	28	20
36967	1	3	59.8877	71.0171	406	292	17	44
37000	1	1	63.3292		235		74
37009	1	2	45.3826	56.5147	316	67	65	50
37013	2	3	40.1889	51.3183	12	16	19	33
37030	1	1	54.3244	65.1609	2476	65	99	64
37034	1	6	47.1348	58.4942		59		25
37037	2	2	41.076	52.0411	41	53	14	18
37040	1	3	41.692	51.9918		394		15
37078	2	6	63.6222	75.9206
37096	2	1	49.2375	60.6215	134	9	60	14
37112	2	3	46.5435	58.3491	18	136	26	27
37150	2	6	40.0356
37155	2	1	55.9644
37197	2		53.9904	63.2
37218	1	4	67.3867	77.7823	359	185	23	22
37235	2	1	61.1006
37363	1		64.3641
37397	1	3	68.0137	79.0171	353	330	31	44
37404	2	3	57.1417	67.9425	162	160	39	35
37424	2	2	52.2409	63.8357	116	106	28	36
37441	1	1	67.8905
37450	1		69.8617		86		22
37527	1	2	66.4312	78.0972	255	97	42	46
37528	2	6	64.8268	76.4928	171	165	24	23
37538	2	6	68.1615	79.2553		127		49
37544	2	3	47.1294	58.7159	39	202	32	40
37572	2	2	50.5243	61.8453		87		45
37587	1	4	40.9117	50.9021	115	90	38	42
37615	1		56.3696
37617	1	3	63.0664		118		34
37627	1	3	55.8357	67.4004	258	74	33	28
37639	1		44.3203
37657	2	3	47.2526	58.2916	41	23	37	24
37675	2	1	64.7639	75.5537	43	54	64	52
37816	1	6	67.9644
37821	2	3	44.5229	56.9
37831	1	2	67.2772	78.4148	96	111	32	17
37835	2	2	42.8556	54.2231	196	277	51	47
37928	2	6	42.2943
37942	1	3	52.0849	63.0609	583	472	34	27
37963	2	6	45.7851	58.0178	114		15
38000	2	1	45.0678	55.8713	23	183	40	46
38015	1	6	51.9261	62.6913	82	133	28	37
38017	1	3	41.577	52.3997	30	45	21	27
38019	2	2	40.23	49.9
38026	2	3	44.4627	55.5072	101	125	35	34
38027	1	1	47.3566	58.1711	377	434	55	95
38061	1	6	45.9959	58.1875	25		10
38078	2	4	44.0903	55.5592	375	12	42	9
38097	2	6	59.8166	70.6311	672	760	25	31
38130	2	3	60.4709	70.4285		92		31
38134	2	2	40.8925	51.9425		24		23
38139	2	6	66.0479	76.8569	168	192	28	25
38179	1	4	40.7995
38180	2		49.9083
38193	2		46.0589
38203	1	1	41.8672	52.9281		62		47
38286	1	3	62.152	73.4483	177	329	38	16
38295	1	4	52.7584	63.7344	108	32	47	29
38317	2	6	50.0753	60.2957	53	124	16	21
38356	2		62.026	71.1
38364	2	6	49.41	59.4579		98		22
38366	2	6	68.627	79.8193	192	130	42	25
38382	2		63.2361
38388	2		47.7536
38394	2	6	66.4531	77.6537	66	49	27	22
38395	1	6	69.6756	80.8761	191		25	25
38442	2		67.0637
38449	1	3	69.0595	80.6215	76	219	20	33
38452	2	6	57.5031	68.5175	54	52	22	15
38469	2	6	69.9001	80.449	113	139	31	33
38470	1	2	41.295	53.4839		177		32
38475	1	6	67.3402	77.2704	582	248	36	33
38479	2	3	61.1253	71.8987	211	196	21	36
38481	2	3	56.397	67.3429	66	112	37	45
38499	1	3	61.8836	72.7365		226		28
38512	1		63.9124
38538	2		51.6797	61.629
38541	1	3	49.64	60.6215	209	215	46	48
38545	2	4	40.4928	51.6277	37	38	51	28
38569	2	2	48.2546	59.1047	158	274	47	54
38571	1	6	69.6181	80.6352		110		31
38583	2	6	60.4901	71.5072	140	157	25	28
38592	2	4	61.6181	71.5647	33	3	21	5
38633	2	2	52.2437	63.1814	84	247	37	43
38636	1	5	41.0431	52.8104	61	25	37	23
38666	1	6	45.1745	56.3641	134	323	50	34
38673	1	6	42.9979	52.95	112	17	37	12
38688	1	6	57.2457	67.9535	164	132	44	40
38705	1	1	51.8741	62.8747	1055	80	93	40
38708	1	6	47.7262	57.6345	146	120	39	34
38709	2	3	42.7324	53.963	64	152	22	28
38710	1		42.9131
38741	2	3	62.5955	74.0671	115	93	31	17
38769	2	6	50.3244	61.2841		201		30
38800	2		48.8077	61.3
38812	2	4	62.9624	72.8679	198	93	21	22
38813	2	1	65.5305	76.4408	302	222	60	42
38873	1	6	66.7899	77.347	82	168	32	25
38893	2		57.2895
38899	2	4	55.5236	66.4641	156	323	29	33
38904	1	1	54.3874	65.3826		411		62
38921	1	1	67.4689	78.4394	22	107	44	80
38937	2	2	44.6297	55.5866		155		36
38941	2		54.9569		11		12
38956	1	6	53.1937	64.7228	55	154	15	25
38960	1	6	44.6899	55.9726	31	130	22	23
38963	2	6	40.6324	51.9316		28		15
38975	1	2	66.0999	77.2266		177		42
38978	1	6	47.7344	58.7762	128		30
38984	1	3	52.1807	63.4552	49	37	40	32
39000	2	6	51.3046	62.527	44	65	33	19
39037	2	1	43.2882	54.3326	98	142	67	28
39100	1	6	55.6112	66.2231	107	164	29	34
39119	1	6	52.5038	63.4415	102	206	28	27
39138	2	3	64.9884	75.1
39149	1	3	51.0472
39170	1	2	58.82
39175	1	6	69.4812	80.5777	182	108	33	19
39221	2	2	60.104	71.3703	179	135	30	38
39248	2	2	51.1595	62.0616	9	218	15	57
39291	2		44.4134
39318	2	3	44.3587	56.4791	9		18
39331	2	3	48.3395	60.5	61	132	32	32
39336	2	4	52.7502	63.6496	45	128	31	32
39353	2	2	52.7803	64.063	88	145	27	42
39377	1	3	44.23
39390	1	4	44.3559	54.9322	146	269	35	27
39451	2	3	67.3949	78.0671	51	77	21	21
39466	1	3	55.1266	66.3217	320	205	38	65
39473	1	2	50.2012	62.2998	200		40
39476	1	2	46.9322	57.8508	17	20	29	26
39494	2	3	40.627	51.3429	9	280	13	40
39518	1	3	47.9699	58.8583	217	223	27	28
39531	2	3	41.9329	52.9528	11	16	17	58
39532	2	6	62.924	74.1164		78		29
39533	1	4	67.6441	78.8364	525	406	34	48
39585	1	2	67.8303		84		66
39586	1	3	67.3648	78.2861	206	175	48	27
39598	2	6	54.2834	66.2
39635	1	3	47.8056	58.5982	51	46	31	22
39648	2		67.2361
39657	1	2	62.0561	72.9774	250	121	59	45
39659	1		50.4449
39663	2	4	59.2389	70.486		157		30
39752	1	6	56.0657	67.1869	47	18	19	17
39774	1	1	69.9713	80.7118	70	21	65	25
39794	2	2	51.7317	62.9487		277		30
39815	2	6	50.7351	61.5907		118		24
39866	1	4	59.3484	70.2012	496	642	26	46
39882	1	2	53.0541	64.2327	77	6	35	8
39907	2	3	46.0041	57.0075	15	42	21	23
39923	2	4	52.4627	63.6386	84	97	22	30
39966	2	3	47.0691	57.9959	89	250	26	30
40029	2	3	46.8939	57.5688	131	267	22	30
40146	1	6	55.3593	66.5845	176	182	38	33
40166	2	2	67.8631	79.0308	473	148	47	37
40189	2	6	58.2752	69.7303	172	113	34	32
40255	2	1	42.6229	54.6
40273	2	4	40.5969	51.3128	32	7	16	5
40277	1	3	65.1006	76.0274	339	472	23	33
40308	2	2	55.5181	66.4175	88	227	42	52
40390	1	6	40.8186	51.9699	215	100	35	36
40435	2	3	55.5209		84		30
40468	2	4	51.8138	61.8508	6	69	13	20
40488	1	6	45.2841	56.2847	71	68	19	26
40489	1	3	41.7166	52.5832		442		28
40561	1	2	64.7639	75.937		73		51
40567	2	6	66.2806	77.2019	254		30
40593	2	1	58.8063	69.4209	815	817	56	71
40613	2	6	40.6023	51.7426	69	193	27	33
40637	2		56.7173	68.6817	98		18
40645	2	2	63.0582	73.9384	426	171	47	37
40681	2	2	52.5202	63.3511	143	332	61	71
40695	1	2	58.256	69.0869	489	411	38	27
40710	1	6	52.1068	62.037		65	26	27
40711	2		49.2786
40734	2	6	46.2478	56.2793	14	33	10	33
40759	2	6	56.8268	67.9014	242	187	22	22
40762	1	6	41.1636	51.3073	528	427	32	39
40767	2	6	55.4004	65.2047	20	33	13	15
40772	2	1	53.9521	63.7645	5	278	6	55
40774	1	4	65.243	75.3155		93	16	25
40775	2	6	61.41	71.4825	159	163	36	38
40778	2		66.6092
40788	2	4	69.755	79.5975	316	251	44	27
40790	2	3	41.2977
40792	2	3	41.8563	52.8761		87		43
40798	2	3	66.0424	75.8549	181	104	39	21
40799	1	5	40.9117	51.5099	191	152	60	43
40810	1	6	49.9849
40821	2	4	49.6728	61.1745	96	172	22	20
40826	2	4	43.8357	53.755	25	30	26	31
40848	2	3	48.4736	58.2779	61	189	35	35
40849	2	2	47.258	57.0705	96	29	26	14
40850	2	6	41.2594	51.0719	87	52	13	40
40853	1	3	41.8426	52.7009		584		40
40864	1		41.6509
40883	1	3	42.0068	52.1424	286	280	27	23
40893	1	6	53.5195	63.436	227	437	28	24
40897	1	6	64	74.0698		217	33	29
40917	1	4	61.7604	71.5702		159		21
40931	1	4	47.6249	58.7433	444	172	22	25
40951	2	3	41.0842	50.9103	34	70	28	42
40964	2	6	52.7365	63.5866	23	221	24	25
40980	2	4	50.8364	60.7474		71	25	32
40989	2	1	63.7454	74.3244	255	25	55	42
40992	1	4	63.9097	74.3546		457		56
40999	2	2	49.1389
41018	1	6	42.9405	52.7255	232	120	16	30
41019	1	2	52.0438	62.987	235	122	30	44
41043	1	3	61.4045	71.1869	38	51	24	44
41054	2	6	65.6372	75.4579	109	85	22	24
41059	1	6	42.8912	52.7009		26		33
41060	1	6	41.0732	50.883	245	26	25	25
41069	1	3	52.7912	64.8323	17		38
41101	1	1	53.0294	64.5558	749	61	53	57
41109	1		41.4812
41119	2	6	41.0048	50.7926	14	16	23	19
41131	1	6	42.3737	52.5394	403	316	23	17
41142	2	3	42.7269	53.7413	8	14	22	22
41179	1	6	53.6947	63.7344	611	609	40	55
41191	1	2	50.7625	61.64	410	38	50	58
41205	1	1	52.2929
41221	2	6	41.7906	51.5975	8	8	10	7
41223	2	4	40.2765	51.3758	69	98	22	37
41244	2	6	40.564	51.3922	48	53	21	21
41268	2	3	41.859	52.7173		114		28
41280	2	6	40.0712	49.8645	21	106	12	12
41287	1	3	52.345	62.3217	25	16	15	12
41298	2	5	45.8207	55.8549		47		25
41302	2	1	46.7296	57.5496	4	81	6	37
41332	2	3	40.8597	52.104	31	245	17	24
41334	2		64.104
41353	1	6	40.564	51.5647	255	189	25	30
41354	2	6	44.4873	55.8083	55	51	13	13
41359	2	2	53.2676	63.0363	82	168	32	25
41361	2	6	41.1389	52.23	21	45	15	19
41364	2	6	43.2882	53.0787	15	29	22	23
41377	2		40.7721
41379	2	4	41.7741	51.8741	24	119	27	35
41384	1		40.4901
41392	1		60.1561	71.2882	155		16
41412	1	1	40.5257	51.3593	64	49	34	48
41431	1	3	43.4853
41450	1	4	40.7584	51.8631		86		26
41465	2		45.0431
41467	2	6	54.0315	65.4428	80	136	30	52
41468	1	6	52.0192	62.8419	240	160	12	24
41482	2	4	56.2902	66.2615	30	33	30	13
41512	1	2	51.8932	62.7296	177	129	38	56
41526	2	6	40.6817	50.4257	65	12	28	10
41540	1	2	41.5305	52.3723		464		41
41544	1	2	40.6872	51.5318	79	97	61	48
41545	2		41.7823		101		22
41567	2	4	41.2841	53.3087	25		25
41570	2	3	41.8672	53.1691	21	29	41	33
41614	1	3	54.7406		170		43
41629	2	3	40.7392	50.5024	12	132	21	18
41631	1	2	58.4641	69.358		397		55
41634	2		40.2546	51.5948	10		3
41642	2	6	52.6352	64.7
41657	2	4	41.3388	52.0082	24	31	7	25
41666	2	6	50.6092	60.345	31	31	14	32
41670	1	6	52.0493	62.8857	393	534	27	30
41672	2	6	41.0787	51.447	145	148	32	26
41680	1	6	51.2088	61.8316		401		23
41695	1	6	42.8364
41696	1	3	41.3032	52.1944	209	229	37	33
41701	2	3	40.783
41713	2	6	46.3272	57.2183	50	137	10	22
41716	2	3	52.2574	63.2307	25	75	42	54
41722	1	6	41.5168	51.2498	175	120	23	43
